# Supplementary material for: An atlas of Caenorhabditis elegans chemoreceptor expression
Source: PLoS Biol. 2018 Jan 2;16(1):e2004218. doi: 10.1371/journal.pbio.2004218 (PMC5749674; doi:10.1371/journal.pbio.2004218)
Supplement: S1 Table — GPCR, G-protein-coupled receptor protein. (XLSX) [file pbio.2004218.s002.xlsx]

## Sheet: Hobert_Expr_Gene_Table.csv
Table S1: Masterlist of all examined GPCR reporters
	Gene	Source	Expression
	sra-1	WormBase	SPD, SPV (males only)
	sra-2	BC13750	Few dim head neurons, muscle
	sra-4	BC11958	2 head neuron pairs (dim, variable), pharynx
	sra-6	WormBase	ASIf, ASH, SPDm, SPVm, PVQ, ALM, PLM, AVM, PVM
	sra-7	WormBase	ASK, unidentifed cells in tail
	sra-9	WormBase	ASK
	sra-10	WormBase	URX, ALA, some sensory neurons, interneurons, pharyngeal neurons and muscle / tail neurons, intestine
	sra-11	BC15147	URX, AVB, RIF, AIY, 1 pair in ventral ganglion, 1 pharyngeal neuron, PVT (in Wormbase another sra-11 reporter is annotated as also being expressed in AIA and VC)
	sra-13	BC13517	ADL, ASI, ASJ (in Wormbase another sra-11 reporter is annotated as being expressed in AWC, AWA, hypodermis, body wall muscle, vulval muscle, seam cells)
	sra-14	BC14819	ADL, ASJ, 1 pair anterior to AWB, RID, PHA, PHB, 1 pair a bit posterior to PHB, 1 more neuron in the tail, ray expression in males
	sra-17	BC13708	ASI (in Wormbase another sra-17 reporter is annotated as being expressed in AWA and several other unidentified neurons)
	sra-20	WormBase	head neurons
	sra-21	WormBase	head neurons
	sra-22	WormBase	amphid neurons
	sra-23	BC13491	ASI, AWB, 2 single midline neurons - one dorsal (on top of ASKs) and one ventral (anterior to ASJ), PQR
	sra-25	BC13401	ASI, ASH, BAG (dim)
	sra-28	BC14650	ASI, PQR, other dim pairs, sometimes PVT
	sra-29	WormBase	amphids, intestine
	sra-36	BC11976	ASI, some worms show dim expression in a couple more head neuron pairs, DA8, DA9, VA11
	sra-35	BC14646	OLQ, ADL, ASI, HSN
	sra-38	WormBase	pharynx, head neurons, unidentifed cells in head
	sra-39	WormBase	ASJ, ADL, PHA, PHB, intestine, hypodermis
	srab-1	WormBase	AWB
	srab-3	BC14730	ASK, RID, AIY, RIF, 1 pair in ventral ganglion
	srab-4	WormBase	pm6, AWB, RID, AIA, AFD, PVT, NSM, I4, I2, DVC, RME, VA, VB
	srab-6	BC14733	Hypodermis
	srab-7	BC14732	ASK, ASH, ASI (dim & not so consistent), (AWA dim), vulva muscle?, anal depressor muscle
	srab-8	BC14734	ASK, ASI, ASH, ASJ, one pair posterior to AWB (some space in btw), PHA, PHB, one pair just posterior to PHB (sometimes dimmer), HSN, AVM, BDU, Amso, ray expression in males
	srab-9	BC12175	ASH, ASJ, (AWA), 1 more head neuron pair, sometimes PHA
	srab-10	BC14736	Few dim head neurons, hypodermis
	srab-11	BC14832	ASH, PHA, PHB
	srab-12	WormBase	BDU, ADA, PVP, PVD, PHC, LUA, IL2, IL1, CEP, SDQL, RMG, (ventral cord neuron)
	srab-13	BC14738	ASK, ASJ, AWA, vulval cells, sometimes hypodermis
	srab-14	WormBase	excretory cell, head neurons, amphids, mechanosensory neurons, pharyngeal neurons, tail neurons, phasmids, ASE
	srab-16	WormBase	AWC, AWB
	srab-20	BC12045	PHB (in Wormbase another srab-20 reporter is annotated as PHA-expressed)
	srab-21	WormBase	Larva: hypodermis, nervous system, neurons along body
	srab-23	BC14744	few head neurons (dim and variable)
	srab-24	BC14746	ASI, ASH, AVE, AWB (variable)
	srab-25	BC15054	No expression
	srb-3	WormBase	amphid neurons, phasmid neurons, intestine
	srb-5	BC12285	ASK
	srb-6	WormBase	ADL, ADFf, ASH, PHA, PHB, pharynx
	srb-7	BC11985	Few dim head neurons, gut, PVT - variable
	srb-8	WormBase	rectal gland cells, intestine
	srb-10	BC14816	2 head neuron pairs? (dim and variable)
	srb-12	WormBase	unidentifed cells in head, intestine
	srb-13	BC14700	Several head neurons (variable)
	srb-16	BC14820	Several head neurons, I1 or I2 pharyngeal neurons, head mesodermal cell?, pharynx, vulva, CAN, VC, DA9, 1 neuron pair in the tail, PVT, another cell in PAG?
	srb-17	OH14364 / OH14365	ASI, ASH, ASJ, PHA, PHB, strong gut expression, seam cells, vulva, head muscle
	srbc-7	OH14971 / OH14972	ASJ, unidentified neuron pair, occasionally ASH
	srbc-52	BC16010	dim and variable exp in few head neurons, PVT
	srbc-58	BC16165	Bright expression in many tissues (neurons, pharynx, muscle, hypodermis, vulva, gonad, seam cells)
	srbc-64	WormBase	ASK
	srbc-66	WormBase	ASK
	srd-1	WormBase	ASI (expression undetectable in dauer), ADFmale, R8male?, R9male?
	srd-4	OH13857 / OH13858	BAG, DA9, another motorneuron next to DA9, one neuron pair in tail
	srd-5	OH13859 / OH13860	Asymmetric expression in AWC OFF, dim ASI
	srd-10	OH13861 / OH13862	ASH, another neuronal pair localized between AWB and ADL, AQR variable, PHA, PHB
	srd-11	OH13863 / OH13864	AWB, 1 more pair located between AWB and ASI
	srd-15	BC15142	ADF, ASI (dim), ASH (dim), gut, pharynx (dim), muscle (dim)
	srd-16	WormBase	ASI, ASH, PHA, PHB
	srd-17	WormBase	AWC
	srd-23	WormBase	AWB, ASK
	srd-32	OH14368	ADL (dim), AVL, RIS, head mesodermal cell, pharynx (dim), pharyngeal-intestinal valve (dim), anal depressor muscle, stomatointestinal muscle, PVT, DVA, distal tip cell, CAN
	srd-33	WormBase	ASE and other head neurons
	srd-36	BC15860	ASK
	srd-39	WormBase	hypodermis, seam cells, intestine
	sre-1	WormBase	ADL, ASJ faint
	sre-4	BC14726	URB, ASH, RID, RIG, AUA, (AWC), 2 more head neuron pairs, PVR, PVQ, another tail neuron pair, BDU
	sre-6	WormBase	nerve ring, tail neurons, intestine
	sre-7	BC14822	Few head neuron pairs, hypodermis
	sre-11	WormBase	head neurons, PVT, intestine
	sre-12	WormBase	head neurons, intestine
	sre-16	WormBase	head neurons, intestine
	sre-18	WormBase	amphids, tail neurons
	sre-21	BC14644	ADL, hypodermis
	sre-22	BC14656	URB, another head neuron pair, 1 tail neuron pair, hypodermis, muscle, sometimes PVT
	sre-23	WormBase	head neurons, neurons along body, tail neurons, unidentifed cells in head, unidentified cells in tail
	sre-24	WormBase	head neuron, intestine, rectal gland cells, spermatheca
	sre-25	BC15863	1 head neuron pair? (Expression quite dim)
	sre-26	WormBase	head neurons, intestine
	sre-27	BC14827	ADL, ASH (variable), ASJ (variable), another head neuron pair, PHA, PHB
	sre-28	WormBase	unidentifed cells in head, intestine
	sre-29	WormBase	body wall muscle, hypodermis, head neurons, intestine
	sre-30	BC14699	Several head neurons (dim), sometimes PVT
	sre-31	WormBase	amphids, phasmids, intestine
	sre-32	BC14727	Couple of neurons in head and tail (sick strain, very low penetrance)
	sre-37	WormBase	CEPD (only in L1 and L2)
	sre-42	WormBase	nervous system, intestine
	sre-43	BC14724	ADL, AWB (dimmer), ASJ, PHA, PHB
	sre-44	BC14825	ADL, sometimes other dim pairs
	sre-45	WormBase	head neurons, tail neurons
	sre-47	WormBase	unidentifed cells in head
	sre-49	WormBase	intestine
	sre-51	WormBase	1-2 pairs of head neurons
	sre-52	BC11973	1-3 head neuron pairs (quite dim and variable), PVT
	sre-53	WormBase	unidentifed cells in head, intestine, hypodermis
	sre-56	WormBase	vulval muscle, unidentified cells in head
	srg-2	WormBase	ASK
	srg-4	OH14238	ASK, ASI (dim), in few worms one neuron in the ventral ganglion, PVT
	srg-5	BC12021	IL2, OLQ (dimmer), MALE: CEMs and Ray neurons
	srg-7	WormBase	intestine, body wall muscle, amphids, phasmids, unidentifed cells in head
	srg-8	WormBase	ASK, intestine, rectal gland cells
	srg-9	BC11822	ASK, ASI, one neuron pair anterior to ASK, a couple more neurons - quite mosaic and variable
	srg-13	WormBase	PHA, neurons along body
	srg-14	OH14329 / OH14240	AQR, PQR, ASJ (dim), RMEL/R, (URX), AIN, RIS, sometimes PVT, one extra pair in male tail.
	srg-25	OH14360 / OH14361	AQR, PQR, PHA, ADL, ASH, (AVH or AVJ), (AFD)
	srg-29	OH14241 / OH14242	ASI, other neuronal expression (variable & not distinct), a lot of GFP background (pharynx, head muscle…)
	srg-30	WormBase	ASE and other head neurons
	srg-31	OH14243	ASI, ASJ, aprox 3 more pairs in head, (PLM), (PLN), (ALN), sometimes AVM & PVM, sometimes PVT, sometimes pharynx, anal depressor muscle.
	srg-32	OH14244 / OH14245	AVD, AIM, PVQ
	srg-33	BC15144	ASI, sometimes one neuronal pair in the anterior ganglion (much dimmer and less consistent), uterus
	srg-36	WormBase	ASI, weak or inconsistent expression in few other neurons
	srg-37	WormBase	ASI, weak or inconsistent expression in few other neurons
	srg-39	OH14246 / OH14247	ASI, sometimes a neuron pair in the ventral ganglion next to ASJ, pharynx (dim), posterior gut, PVT
	srg-41	WormBase	ASK, ASI, tail neurons
	srg-47	WormBase	ASI
	srg-58	OH14248 / OH14249	ASI, AIM
	srg-62	BC15866	pharynx
	srg-64	OH15128 / OH15129	Few head neurons (quite variable)
	srg-66	OH14250	ASI, sometimes dim expression one of the phasmids
	srh-4	OH13833 / OH13834	ADL, PVT sometimes
	srh-5	OH13835 / OH13836	ADL, ASH, PHA and PHB (phasmids dim and variable), PVT sometimes
	srh-7	OH13837 / OH13838	ASH, BAG (dimmer), PHA (variable), gut, pharynx (dim), sometimes you see other dim neurons in the head.
	srh-10	WormBase	ASJ, ASH
	srh-11	BC10848	ASJ, AIB, head muscle, vulval cells?, PQR, PVT, ray expression in males
	srh-15	BC15959	ASH, PHA
	srh-18	WormBase	ASH, PHA, PHB
	srh-25	WormBase	ADL
	srh-28	BC16177	ASJ, ASH
	srh-62	OH14289 / OH14290	ASK, ASI, ASJ, 2-3 more neuron pairs, OLL (dim), phasmids?, sometimes PVT, pharynx - a bit mosaic and variable
	srh-68	WormBase	ADL, several neurons
	srh-71	OH14267 / OH14268	IL2, ASK, ASI (dim), ASG, one pair above ASJ, pharynx, sometimes PVT, PHA and one other non-phasmid pair, ray expression in males
	srh-74	OH14958 / OH14959	ADL, ASH
	srh-76	OH14291 / OH14292	1 head neuron pair, hypodermis - dim and variable
	srh-79	BC15143	ADL, ASH, PHA
	srh-87	WormBase	spermatheca
	srh-92	WormBase	pharynx
	srh-100	OH14293 / OH14294	ASI, ASJ, 1 pair in ventral ganglion, other dim signal in the background (pharynx, muscle, neurons). Variable. Sometimes you see neurons in VNC.
	srh-127	OH14305 / OH14306	ADL, ASJ, at least 1 pharyngeal neuron, PHC
	srh-128	BC15868	ASH, PHB - (mosaic and variable)
	srh-130	OH14307 / OH14308	ADL, (FLP), one more head neuron pair, ALM, PHA, PHB, sometimes seam cells and some vulval cells
	srh-132	WormBase	ADL, head mesodermal cell
	srh-139	WormBase	ADL, several neurons
	srh-142	OH14295 / OH14296	ASK, ASI, ADF, ASE, PHB, pharynx
	srh-147	WormBase	intestine
	srh-182	WormBase	head neurons (NOT ASE)
	srh-186	WormBase	ADL
	srh-193	OH14297 / OH14298	ADL, sometimes coelomocytes
	srh-199	OH14299 / OH14300	ADL
	srh-201	OH14301 / OH14302	ASI, ASJ, 1 tail neuron pair (projects anteriorly all the way to the nerve ring), pharynx, green dim signal in the background
	srh-210	OH14313	pharynx, pharyngeal-intestinal valve, head mesodermal cell, vulva, ASH, few head and RVG neurons (not distinct expression), PVT sometimes, phasmids (variable), male rays
	srh-211	OH14315 / OH14316	ADL, ASI, AWB, ASH, PHA, sometimes bright gut
	srh-218	OH14317 / OH14318	ADL and ASH, PHA, PHB, sometimes you see other cells in the head (a bit variable)
	srh-220	WormBase	ADL
	srh-234	WormBase	ADL
	srh-240	OH14319 / OH14320	ASJ, ASI (dim), PHA, PHB, maybe other DiD filling cells - variable in general
	srh-241	OH14321 / OH14322	ASK, ASI, gut, PVT sometimes
	srh-266	OH14269 / OH14270	ADL, 1 neuron pair in RVG projecting anteriorly that could be RIFs (much dimmer than ADL), sometimes PVT and dim seam cells.
	srh-269	OH14323 / OH14324	PHA (rarely also others in tail, PHB?), ASK, 2-3 more pairs in head (incl. AIA?), head mesodermal cell (?), pharynx (pharyngeal gland cells and muscles), ceolomocytes
	srh-270	OH14337 / OH14338	ADL, other head neurons in anterior and ventral ganglion (much dimmer), PHA, PHB, vulva, anterior sheath/socket cells (Amsh/Amso?), males - expression in rays
	srh-277	OH14303 / OH14304	AIN (dim), a couple more neuron pairs , PVQ
	srh-279	BC15870	ADL
	srh-281	WormBase	ADL
	sri-1	OH13839 / OH13840	PVQ, OLL, URB, AIY, ADA, BDU
	sri-5	OH13841 / OH13842	ASH, ASK, 1 bright neuron pair just posterior to ASI, 1 neuron pair at the level of ASH just posterior to the nerve ring, maybe other neurons? (a bit variable), VNC (dim), PHB, sometimes dim PHA, vulva muscle and uv1 cells, pharynx - In general very bright.
	sri-9	OH13843 / OH13844	ADL
	sri-12	OH13845 / OH13846	ADL, URX, AIY, PQR, PVT
	sri-14	WormBase	AWC, ASH
	sri-18	OH13847 / OH13848	ADL, ASJ, sometimes you see a couple more much dimmer head neurons (ASI, midline neuron in front of ASK), BDU, PHA, I1 pharyngeal neurons (dim)
	sri-19	WormBase	1 pair head neurons, body wall muscle, vulval muscle
	sri-21	OH13849 / OH13850	ASH, another neuronal pair that lools like an inter/motorneuron (could be RMDL/R??), 2 big cells around the RVG that are not neurons,PHA, PHB
	sri-24	BC16070	Few head neurons (expression dim and not very consistent)
	sri-25	WormBase	intestine
	sri-26	OH14366 / OH14367	ADL, ASH, ASJ, ASK (dimmer), PHA, PHB
	sri-27	WormBase	intestine
	sri-28	BC16142	ADL (very dim)
	sri-33	WormBase	amphid neurons
	sri-34	WormBase	amphid neurons, intestine (larva)
	sri-36	OH13851 / OH13852	ASI, ASK (dim), 1 neuron pair in ventral ganglion, AIY, pharynx, pharyngeal-intestinal valve, PVT
	sri-39	OH13853 / OH13854	ASK, ASI, 1 bright sensory pair in front of ASK, sometimes ASJ, a couple more dim pairs, sometives PVT
	sri-45	OH14964 / OH14965	ADL, unidentified cells
	sri-50	OH14953	ADL
	sri-51	WormBase	ADL
	sri-62	OH13855	ADL, sometimes you can see a couple more dim pairs in the head (below ADL and in the ventral ganglion), gut, sometimes PVT
	srj-4	OH14222	one pair in front of ASK, ASI (dim), ASJ (dim), pharynx (dim), strong expression in coelomocytes
	srj-5	OH14223 / OH14224	ASI, ASK (dimmer and more variable), pharynx (dim), PVT
	srj-13	OH14975 / OH14976	ASI, pharynx, VNC neurons (dim), HSN, vulva muscle, posterior gut, 1 neuron pair in the ventral ganglion
	srj-20	OH14225	ASI, sometimes another dim pair, seam cells (in older animals not visible), PVT
	srj-21	OH14339 / OH14340	(AWA), (AWC), 3 more neuron pairs (variable), males: CP5, CP6
	srj-22	OH14226	(AWA), (AWC), males: CP5, CP6
	srj-23	OH14970	ASI, Intestine
	srj-24	BC15290	BAG, ASI (much dimmer)
	srj-25	OH14227	ASI, 1 pair in ventral ganglion - a bit dim and variable
	srj-27	OH14228 / OH14229	2 head neuron pairs (maybe more), PVT, male rays
	srj-38	OH14230 / OH14231	pharynx, several dim neurons (sensory and not-sensory), ASI (a bit more prominent), sometimes dim VNC, PVT, 3 male specific cells in the posterior VNC, male rays
	srj-44	OH15130 / OH15131	A couple of head neurons (dim)
	srj-53	OH15132 / OH15133	(ASI) a bit variable
	srj-57	WormBase	intestine
	srm-1	OH14760	Several head sensory neurons (ASI, ASH, ASJ…), one neuron pair in ventral ganglion, AVG, ALN, PLN, pharynx
	srm-2	OH14761	ASI, ASH, ASJ, a couple more neuron pairs (posterior to ASH and ASJ), PHA
	srm-3	OH14762	Relatively broad expression: neuronal and non-neuronal (pharynx, gut, excretory cell)
	srm-4	OH14763	ASH, ADL (dim), BAG, PHB
	srm-5	OH14764	ASH, ASI, (RIH)
	srm-6	OH14765	ASJ, ASI, 3 inter/motorneurons from RVG, gut
	srn-1	OH15134 / OH15135	ASK, ADL, ASI, ASH, (RIH), 2 more head neuron pairs
	sro-1	WormBase	ADL, SIA
	srr-1	OH15136 / OH15137	glia, pharynx, male rays
	srr-2	OH14766	strong pharyngeal expression (isthmus and terminal bulb), posterior gut, PVT sometimes
	srr-3	OH14767	RMDV, RMDD, sometimes other dim neurons, pharynx (sometimes I2 neurons), pharyngeal-intestinal valve, head mesodermal cell, anal depressor muscle, phasmids (dim)
	srr-4	OH14768	Expressed brightly and broadly: pharynx, excretory cell, hypodermis, vulva, several head neurons, phasmids
	srr-6	BC15141	neurons in RVG, strong pharyngeal expression, sometimes excretory cell
	srr-7	OH14770	ASK, ASI, at least one more sensory neuron pair in lateral ganglion, IL2s, PVT, phasmids (dim, not very consistent)
	srr-8	OH14771	ASI (dim), a couple more head neuronal pairs, PVT, excretory cell
	srr-9	OH14772	ASI (dim), 1 neuron pair anterior to ASK (could be non-sensory), asymmetrically expressed in AWC???
	srr-10	OH14773	head neurons, tail neurons - a bit dim and variable
	srsx-3	WormBase	AWB, AWC OFF
	srsx-5	OH14774	Asymmetric expression in AWC OFF, ASK, ASI
	srsx-6	OH15138 / OH15139	2 head neuron pairs
	srsx-9	BC15567	1 head neuron pair (very dim)
	srsx-12	OH14232 / OH14233	Some head neurons (variable), PVT, (AVG), vulva muscle
	srsx-17	WormBase	nervous system
	srsx-18	WormBase	linker cell
	srsx-27	OH14341 / OH14342	ASI, sometimes you see a second pair
	srsx-28	OH14234 / OH14235	ASH, ASI (dim), ADF, a subset of cholinergic VNC neurons, PHA, PHB
	srsx-29	BC16140	ADF, PHA, sometimes really dim ASH
	srsx-30	BC15999	ASI (dim), BAG, (I4), 3 more head neuron pairs, DD, VD, Amso, PHsh or Phso
	srsx-34	WormBase	head neurons (NOT ASE)
	srsx-37	OH14370 / OH14371	ADL, Asymmetric expression in AWC OFF
	srsx-38	OH14235 / OH14236	ASK (dim), ASI, 2-3 more pairs (dim), pharyngeal neurons?, PVT
	srt-7	BC14751	AWA, asymmetric expression in AWC ON
	srt-8	BC14750	ASI, sometimes an inter/motorneuron in the ventral ganglion - variable
	srt-13	BC15789	Asymmetric expression in AWC OFF (dim and variable)
	srt-20	BC14755	ASI, ASJ, sometimes a couple more head neurons, body wall muscle
	srt-26	WormBase	AWC ON
	srt-27	BC14839	ASG, ASI (dim)
	srt-28	WormBase	AWC ON
	srt-29	WormBase	AWC ON, intestine
	srt-36	BC14840	ASI, sometimes a couple other dim head neurons - dim and variable
	srt-38	BC14842	ASI (really dim), in most worms you don't see much
	srt-45	WormBase	AWC OFF
	srt-47	WormBase	AWC OFF
	srt-63	WormBase	more than 10 neurons (not ASE)
	srt-65	BC15345	ADL, ASI (dim), some pharyneal cells close to the tip of the nose
	srt-68	BC15006	ADF, ASI (dim), URX, sometimes 1 inter/motorneurons in the ventral ganglion or RVG
	srt-70	BC14836	ADF, PHB, sometimes dim PHA
	sru-1	OH13877 / OH13878	OLQ, ASK, PHB, pharynx (dim), head muscle (dim)?
	sru-2	OH13879 / OH13880	Few head neurons (variable) - up to three pairs around metacourpus, sometimes sheat/socket cells in the head, PHA, PHB
	sru-4	WormBase	ADL
	sru-8	OH13881 / OH13882	ASK, ASI, ASH, 1 very bright pair in front of ASK, I neuronal pair in ventral ganglion, PHB, PVT - variable
	sru-12	OH13883 / OH13884	ASI, ASH, ASJ, IL2, OLL, PHA, PHB
	sru-17	BC11911	ADL and ASI (both relatively dim), some pharyngeal neurons, other dim cells (could be neurons), inter/motorneuron from RVG, (PVQ), cells close to the tip of the nose (support cells?)
	sru-19	WormBase	amphid neurons, Amso
	sru-27	WormBase	Less than 10 neurons (not ASE)
	sru-30	OH13885 / OH13886	ASI, ASJ, PHA, PHB
	sru-31	WormBase	head neurons, pharynx, intestine, hypodermis
	sru-38	WormBase	AWB, ASH, phasmids, intestine
	sru-48	OH13887 / OH13888	ASI, ASJ, PVT, gut
	srv-1	BC14593	ASI, ASG, CAN, excretory cell, gut
	srv-3	OH14750	ADL
	srv-4	BC15938	ADL (very dim)
	srv-5	OH14751	ASK, AWB, ASH, ASJ, 1 more sensory neuron pair (close to AWB), PHB - a bit variable
	srv-8	OH14752	ASK, another sensory neuron pair, another pair that could be inter/motorneuron, (PHC)
	srv-11	WormBase	ASH
	srv-12	OH14753 / OH14754	ADL and ASJ
	srv-17	OH14755	ASI (pretty dim), pharynx (dim), dim GFP in the background
	srv-21	OH15140 / OH15141	ASH, ASJ, one pair just on top of AWB
	srv-27	OH14756	ASK, URB (quite dim), 1-2 more head neuron pairs, ALM, BDU, (PDE), PHA, PHB
	srv-32	OH14757	BAG, AFD, PVQ
	srv-34	OH14758 / OH14759	ASK, AWA, one neuron in RVG
	srw-29	WormBase	neuronal sheath cell
	srw-85	WormBase	less than 10 neurons (not ASE)
	srw-103	WormBase	amphid neurons
	srw-108	BC15940	ASK, head hypodermis
	srw-112	WormBase	head neurons
	srw-118	WormBase	hypodermis
	srw-119	OH14973 / OH14974	ASG
	srw-138	BC16107	ADL (dim)
	srw-139	WormBase	Less than 10 neurons (not ASE)
	srw-140	WormBase	male sensory rays
	srw-145	OH14362 / OH14363	3 head sensory neuron pairs, PHA, PHB, glia
	srx-1	OH13865 / OH13866	Asymmetric expression in AWC OFF, ADL, 2 more dim pairs, head mesodermal cell, vulval muscle, anal depressor muscle
	srx-3	OH13867 / OH13868	SMDV, SMDD, SAAV, (SAAD), (AVH/AVJ), DB, VB, PDA
	srx-4	OH13869 / OH13870	ASK, ASI, vulval cells, B and Y rectal epithelial cells
	srx-9	WormBase	Larva: intestine, head neurons, tail neurons
	srx-10	OH13871 / OH13872	ASI, posterior gut, pharynx, PVT, dim gfp signal in the background.
	srx-12	BC16112	ADF, amphid sheath glia
	srx-14	BC16051	AWB, ASK (dimmer), ASJ (dimmer), AIY, PHA, PHB
	srx-17	OH13873 / OH13874	ASI, 1 pair of inter/motorneurons in ventral ganglion, sometimes other neurons - variable, PVT
	srx-22	OH13875 / OH13876	(I2), ASI (dim), 1 pair in between ASK and AWB (dim)
	srx-41	WormBase	head neurons, tail neurons, head muscles, posterior intestine
	srx-44	OH14968 / OH14969	ADL, ASJ
	srx-45	WormBase	linker cell
	srx-47	WormBase	AWA, ASH, unidentifed cells in tail, posterior intestine
	srx-76	WormBase	ASE and other head neurons (less than 10)
	srx-102	BC15798	Few head neurons (variable)
	srx-105	BC15802	ASH, PHA, PHB
	srx-108	BC15804	2 head neuron pairs (many animals don't show expression)
	srx-110	BC16049	PHB
	srx-113	BC15808	FLP, 4 more head neuron pairs, PLM, DVA
	srx-114	WormBase	head neurons, phasmid neurons
	srxa-1	BC14896	AWB, ADF
	srxa-2	WormBase	Larva: body wall muscle
	srxa-5	WormBase	pharyngeal neuron, head neuron
	srxa-6	BC14847	ASI (dim), sometimes ASH (vey dim and less consistent), PHB
	srxa-7	BC14770	ASI, ASH, PHA, bright PVT
	srxa-8	WormBase	amphid neurons
	srxa-14	BC14775	ADL, AIM, hypodermis, gut
	srxa-15	WormBase	amphid neurons, phasmid neurons, intestine
	srz-1	BC14844	ASH, ASI, PHA (quite dim), PHB, posterior gut - A bit variable
	srz-4	OH15142 / OH15143	ADL
	srz-6	WormBase	ADL
	srz-13	BC14760	Few head neurons, PVT, hypodermis (variable)
	srz-14	BC14758	Seam cells, 2 tail neurons? (not very consistent)
	srz-16	BC16016	ADL (relatively dim), sometimes also dim ASI
	srz-24	OH14954 / OH14955	ADL, ASJ, sometimes ASK
	srz-27	BC14767	ASH, ASI, AWB (dimmer and less consistent), sometimes you see other neurons in the head (variable), PVT
	srz-28	BC14768	ADL (extreme mosaicism)
	srz-32	OH14962 / OH14963	ADL, ASH
	srz-42	BC14757	Several neurons in head and tail (dim and variable)
	srz-45	BC14765	ASH, PHA, PHB
	srz-54	OH14265 / OH14266	ASI, sometimes a pair of inter/motorneurons from the ventral ganglion, pharynx, gut, PVT
	srz-56	OH14838 / OH14839	ADL, PHB? (the positional information is a bit confusing, sometimes it looks like PHA)
	srz-61	OH14966 / OH14967	ADL, unidentified cells
	srz-66	OH14956 / OH14957	ADL, sometimes another unidentified neuron pair
	srz-67	BC16202	ADL
	srz-74	BC16019	Few animals show dim expression in 1-4 head neurons (not a good line).
	srz-94	BC16116	Hypodermis, muscle
	srz-99	BC14764	ADL, sometimes hypodermis, very mosaic
	srz-102	OH14343 / OH14344	ADL, sometimes you see another dim cell, PVT, vulva
	srz-103	BC14845	ADL
	srz-104	OH14840 / OH14841	ADL, sometimes PVT
	str-1	WormBase	AWB
	str-2	WormBase	AWC ON, ASI faint
	str-3	WormBase	ASI
	str-31	OH14271 / OH14272	Rectal epithelial cells, head and tail hypodermis, vulva, seam cells, PVT. There is some neuronal exp but it's variable and dim
	str-33	WormBase	head neurons, ALM, PLM
	str-44	WormBase	AWB
	str-47	WormBase	rectal gland cells, nose sheath cells
	str-52	OH14273 / OH14274	ASI, other dim pairs in the head, pharynx, sometimes PVT, sometimes vulva, PHB, other neurons in tail, tail epidermis - in general expression variable and not very distict
	str-84	OH14378 / OH14379	ASI, ASH, 1 neuron pair around the RVG (seems a bit more dorsal though - projects ventrally), PHA, PHB, PVQ
	str-85	OH14376 / OH14377	few head neurons pairs, pharynx
	str-90	BC13455	ADL, sometimes ASH, sometimes dim ASI, sometimes another dim pair, 1 midline neuron in btw ASJs, PHA, PHB
	str-94	OH14275 / OH14276	rectal valve cells? Dim and variable
	str-97	OH14372 / OH14373	M1, ASI (dim)
	str-102	OH14374 / OH14375	ASI, ASJ, AIY, DVA or DVB, anal depressor muscle
	str-108	WormBase	intestine, pharynx, nervous system
	str-111	WormBase	body wall muscle, head neurons, tail neurons
	str-112	WormBase	head neurons?
	str-114	OH14380 / OH14381	ASH, ASI, PHA, vulval muscle, (head muscle)
	str-115	WormBase	intestine
	str-121	OH14277 / OH14278	pharynx, several head neurons (not distinct at all), dim GFP in the background
	str-123	OH14388 / OH14389	1 pharyngeal neuron, ASI, 1 pair in front of ASK, 1 pair on top of ASJ, 1 pair in ventral ganglion, pharynx, sometimes PVT, other dim signal in the background - overall a bit variable
	str-125	OH14390 / OH14391	Few head neuron pairs (at least some are interneurons - AIY-like), quite dim and variable
	str-129	OH14392 / OH14393	Few head neurons, dim and variable
	str-130	OH14394 / OH14395	Assymmetric expression in AWC OFF, a couple of dim neuron pairs
	str-143	OH14396 / OH14397	head neurons, pharynx, gut, PVT, sometimes VNC, duct cell, pore cell - Broad not very distinct expression, a bit variable
	str-148	OH14398 / OH14399	Seam cells, duct cell, pore cell, in animals that don't show bright seam cell expression I see a couple of head neurons.
	str-158	WormBase	intestine
	str-163	WormBase	AWB, intestine
	str-168	WormBase	Larva: hypodermis
	str-178	OH14279 / OH14280	ADL, PVT, sometimes other dim experssion in the background
	str-199	WormBase	AWC
	str-220	WormBase	AWB
	str-231	OH14281 / OH14282	ASI
	str-233	OH14283 / OH14284	BAG, few head neurons ,sometimes PVT, 2 big cells close to the nose, rectal epithelial cells
	str-236	OH14400 / OH14401	ASI, one pair below ASI, one pair in ventral ganglion, pharynx, posterior gut, PVT, a bit variable
	str-247	OH14285 / OH14286	ASI, one neuron pair in ventral ganglion, anterior pharynx, posterior gut, vulva muscle, PVT, some other cells in the anterior head
	str-249	OH14402 / OH14403	A few head neurons, PVT, dim and variable
	str-250	OH14386 / OH14387	ASI, other head neurons and non-neuronal cells, REC and tail hypodermis, PVT, dim pharynx, sometimes ceolomocytes, dim VNC. In general expression not very crisp.
	str-253	OH14369 / OH14385	Few head neurons, dim and variable
	str-261	OH14287 / OH14288	ASK, AWA
	str-262	OH14384	Few head neurons?, vulval muscle, dim and variable
	odr-10	WormBase	AWA
