# Supplementary material for: An atlas of Caenorhabditis elegans chemoreceptor expression
Source: PLoS Biol. 2018 Jan 2;16(1):e2004218. doi: 10.1371/journal.pbio.2004218 (PMC5749674; doi:10.1371/journal.pbio.2004218)
Supplement: S2 Table — Gene in bold: newly identified in this paper Gene in non-bold: previously identified (Gene in parenthesis): ID based on position and morphology, not confirmed with neuron-specific reporter. GPCR, G-protein-coupled receptor protein. (XLSX) [file pbio.2004218.s003.xlsx]

## Sheet: Sheet1
Cell	ADF	ADL	AFD	ALA	ALM	ALN	AQR	ASE	ASG	ASH	ASI	ASJ	ASK	AVM	AWA	AWB	AWC	BAG	CEP	FLP	IL1	IL2	OLL	OLQ	PDE	PHA	PHB	PHC	PLM	PLN	PQR	PVD	PVM	URB	URX
# GPCR	9	72	3	1	5	2	3	5	4	51	99	39	41	4	12	19	22	8	2	2	1	5	3	3	1	51	49	3	4	2	6	1	3	4	4
Genes	srb-6	sra-13	srab-4	sra-10	sra-6	(srg-31)	srd-10	srab-14	srh-71	sra-6	sra-6	sra-13	sra-7	sra-6	sra-13	sra-23	sra-13	sra-25	srab-12	(srh-130)	srab-12	srab-12	srh-62	sra-35	(srv-27)	sra-14	sra-14	srab-12	sra-6	(srg-31)	sra-23	srab-12	sra-6	sre-4	sra-10
	srd-15	sra-14	(srg-25)		srab-14	srm-1	srg-14	srd-33	srt-27	sra-25	sra-13	sra-14	sra-9	srab-8	sra-17	srab-1	srab-16	srd-4	sre-37	srx-113		srg-5	sri-1	srg-5		sra-39	sra-39	srh-127	srab-14	srm-1	sra-28		srab-14	sre-22	(srg-14)
	srh-142	sra-35	srv-32		srh-130		srg-25	srg-30	srv-1	srab-7	sra-17	sra-39	srab-3	srab-14	(srab-7)	srab-4	srd-5	srh-7				srh-71	sru-12	sru-1		srab-8	srab-8	(srv-8)	(srg-31)		srg-14		srg-31	sri-1	sri-12
	srsx-28	sra-39			srv-27			srh-142	srw-119	srab-8	sra-23	srab-8	srab-7	srg-31	srab-9	srab-16	srd-17	srj-24				srr-7				srab-9	srab-11		str-33		srg-25			srv-27	srt-68
	srsx-29	srb-6			str-33			srx-76		srab-9	sra-25	srab-9	srab-8		srab-13	srab-24	sre-4	srm-4				sru-12				srab-11	srab-20				srh-11
	srt-68	srd-32								srab-11	sra-28	srab-13	srab-13		(srj-21)	srd-11	sri-14	srsx-30								srb-6	srb-6				sri-12
	srt-70	sre-1								srab-24	sra-35	srb-17	srb-5		(srj-22)	srd-23	(srj-21)	srv-32								srb-17	srb-17
	srx-12	sre-21								srb-6	sra-36	srbc-7	srbc-64		srt-7	sre-43	(srj-22)	str-233								srd-10	srd-10
	srxa-1	sre-27								srb-17	srab-7	sre-1	srbc-66		srv-34	srh-211	srsx-3									srd-16	srd-16
		sre-43								srd-10	srab-8	sre-27	srd-23		srx-47	srsx-3	srsx-5									sre-27	sre-27
		sre-44								srd-15	srab-24	sre-43	srd-36		str-261	sru-38	srsx-37									sre-43	sre-43
		srg-25								srd-16	srb-17	srg-14	srg-2		odr-10	srv-5	srt-7									srg-13	srh-5
		srh-4								sre-4	srd-1	srg-31	srg-4			srx-14	srt-26									srg-25	srh-18
		srh-5								sre-27	srd-5	srh-10	srg-8			srxa-1	srt-28									srh-5	srh-128
		srh-25								srg-25	srd-15	srh-11	srg-9			srz-27	srt-29									srh-7	srh-130
		srh-68								srh-5	srd-16	srh-28	srg-41			str-1	srt-45									srh-15	srh-142
		srh-74								srh-7	srg-4	srh-62	srh-62			str-44	srt-47									srh-18	srh-210
		srh-79								srh-10	srg-9	srh-100	srh-71			str-163	srx-1									srh-71	srh-218
		srh-127								srh-15	srg-29	srh-127	srh-142			str-220	str-2									srh-79	srh-240
		srh-130								srh-18	srg-31	srh-201	srh-241				str-130									srh-130	srh-269
		srh-132								srh-28	srg-33	srh-240	srh-269				str-199									srh-210	srh-270
		srh-139								srh-79	srg-36	sri-18	sri-5													srh-211	sri-5
		srh-186								srh-128	srg-37	sri-26	sri-26													srh-218	sri-21
		srh-193								srh-210	srg-39	sri-39	sri-36													srh-240	sri-26
		srh-199								srh-218	srg-41	srj-4	sri-39													srh-269	srm-4
		srh-211								sri-5	srg-47	srm-1	srj-5													srh-270	srr-3
		srh-218								sri-14	srg-58	srm-2	srn-1													sri-5	srr-4
		srh-220								sri-21	srg-66	srm-6	srr-7													sri-18	srr-7
		srh-234								sri-26	srh-62	srt-20	srsx-5													sri-21	srsx-28
		srh-266								srm-1	srh-71	sru-12	srsx-38													sri-26	srt-70
		srh-270								srm-2	srh-100	sru-30	sru-1													srm-2	sru-1
		srh-279								srm-4	srh-142	sru-48	sru-8													srr-3	sru-2
		srh-281								srm-5	srh-201	srv-5	srv-5													srr-4	sru-8
		sri-9								srsx-28	srh-211	srv-12	srv-8													srr-7	sru-12
		sri-12								srsx-29	srh-240	srv-21	srv-27													srsx-28	sru-30
		sri-18								sru-8	srh-241	srx-14	srv-34													srsx-29	sru-38
		sri-26								sru-12	sri-18	srx-44	srw-108													srt-70	srv-5
		sri-28								sru-38	sri-36	srz-24	srx-4													sru-2	srv-27
		sri-45								srv-5	sri-39	str-102	srx-14													sru-12	srw-145
		sri-50								srv-11	srj-4		srz-24													sru-30	srx-14
		sri-51								srv-21	srj-5		str-261													sru-38	srx-105
		sri-62								srx-47	srj-13															srv-27	srx-110
		srn-1								srx-105	srj-20															srw-145	srxa-6
		sro-1								srxa-6	srj-23															srx-14	srz-1
		srsx-37								srxa-7	srj-24															srx-105	srz-45
		srt-65								srz-1	srj-25															srxa-7	srz-56
		sru-4								srz-27	srj-38															srz-1	str-52
		sru-17								srz-45	(srj-53)															srz-45	str-84
		srv-3								str-84	srm-1															str-84	str-90
		srv-4								str-90	srm-2															str-90
		srv-12								str-114	srm-5															str-114
		srw-138									srm-6
		srx-1									srn-1
		srx-44									srr-7
		srxa-14									srr-8
		srz-4									srr-9
		srz-6									srsx-5
		srz-16									srsx-27
		srz-24									srsx-28
		srz-28									srsx-30
		srz-32									srsx-38
		srz-56									srt-8
		srz-61									srt-20
		srz-66									srt-27
		srz-67									srt-36
		srz-99									srt-38
		srz-102									srt-65
		srz-103									srt-68
		srz-104									sru-8
		str-90									sru-12
		str-178									sru-17
		str-217									sru-30
											sru-48
											srv-1
											srv-17
											srx-4
											srx-10
											srx-17
											srx-22
											srxa-6
											srxa-7
											srz-1
											srz-16
											srz-27
											srz-54
											str-2
											str-3
											str-52
											str-84
											str-90
											str-97
											str-102
											str-114
											str-123
											str-231
											str-236
											str-247
											str-250
