# Supplementary material for: An atlas of Caenorhabditis elegans chemoreceptor expression
Source: PLoS Biol. 2018 Jan 2;16(1):e2004218. doi: 10.1371/journal.pbio.2004218 (PMC5749674; doi:10.1371/journal.pbio.2004218)
Supplement: S3 Table — Primer sequences for the reporters generated by the Vancouver consortium (BC strains) can be found at http://www.gfpworm.org. (XLSX) [file pbio.2004218.s004.xlsx]

## Sheet: Sheet1
	Gene	Strain	Primer A*	Primer B
	srb-17	OH14364 / OH14365	cagaagaaatggacacaactgactt	ttggattgttaagagcaagatggaa
	srbc-7	OH14971 / OH14972	gtggttgcaagtcggaccc	gccttcttgagaagaggacat
	srd-4	OH13857 / OH13858	cattatcgcataactgaaatatctgg	ctttgtacatttttgatatttttac
	srd-5	OH13859 / OH13860	tgaactttctacatgtattatgc	tatttttggaatgagggaattataac
	srd-10	OH13861 / OH13862	gtaccttactttaacttattgtttc	gttgaatttggtctgtgagctg
	srd-11	OH13863 / OH13864	acattattgataatcatacaatggg	gatagagtccagcatttttcaag
	srd-32	OH14368	tgttccacaaaaattcgaaagagc	cttcaaacggcaaatgatgacact
	srg-4	OH14238	tgtatcagtcacttctgtcatcagg	tgcattggctcattttatgctc
	srg-14	OH14329 / OH14240	aggacctcaaggtgttgatgg	tctgaagaaagtacggtgccc
	srg-25	OH14360 / OH14361	agtgagctggcgcaggtttg	caatcaatatgaatagaagacaaaagta
	srg-29	OH14241 / OH14242	ttcgttgttgtacccagacgg	agaaactggtgtctgatacaagg
	srg-31	OH14243	ccggatttgcagaataccaagc	agtgatgagaaggcttgacagc
	srg-32	OH14244 / OH14245	caatttatcgcactgatctctgaag	ttgaggggcgcgaagagtaac
	srg-39	OH14246 / OH14247	gttgcttcaaacacataggctcc	aacagagtgatcaagaagaaccac
	srg-58	OH14248 / OH14249	ggacacaggctcatgatgttatg	acattgaggaagtggagttgctc
	srg-64	OH15128 / OH15129	tgggtcatttctgcaacacgtag	gtcgttgagctgagcgtcac
	srg-66	OH14250	tcaactgtaatggttgtttcccac	gtccagcttgacgtcttccag
	srh-4	OH13833 / OH13834	gataattgaaacgaagtatttgaaac	taatttttttttggggattttgg
	srh-5	OH13835 / OH13836	ggttgtttgatatttttctaa	gtttttgactcaatgtgagg
	srh-7	OH13837 / OH13838	gaacaggaaattttggaagcg	gattttattaaaccaagtattaaaagttaa
	srh-62	OH14289 / OH14290	gtcaccattgtggttttggagc	caggtctgctttcaacaacagg
	srh-71	OH14267 / OH14268	gggttcgaattggagacagacg	ggcggagaagtctctagacat
	srh-74	OH14958 / OH14959	gcacaacattgaatgcaccagc	aaaaacaccctggctatgttggg
	srh-76	OH14291 / OH14292	acagatgagccagaaccaatgg	gagtctgctttgtgccgacat
	srh-100	OH14293 / OH14294	agggaattccagtgctttcac	agatgtaggagaaggcaagtg
	srh-127	OH14305 / OH14306	tgaacacttgttttttcagtacaac	ttatttgaaaatttggtaggtgagg
	srh-130	OH14307 / OH14308	tgtcctggtgtgatttcgatattcc	taataagaaaatttaggcttagg
	srh-142	OH14295 / OH14296	ctgatcgctgggcatttgaag	cccgaaaatatgaagtggcac
	srh-193	OH14297 / OH14298	agattaccgccgtttaggctg	tgagtcattccggaggaggc
	srh-199	OH14299 / OH14300	cagtagtttgaaccgccataacg	atccggtatacatgtatagttcat
	srh-201	OH14301 / OH14302	cggaatctgatttgccgaaatcaac	aaactgccgcgaacatcatcc
	srh-210	OH14313	gtcatggttataaaagctagatc	ttgattattgcaagaatgtttattttaag
	srh-211	OH14315 / OH14316	agtttggtagtttttatccgctg	ttgttgctcaatgtgaatgatcgg
	srh-218	OH14317 / OH14318	gctagcatttcttgtatggattc	atcgttaaacataaaatatcagcaa
	srh-240	OH14319 / OH14320	ctctgcaaatgtcccactttattcg	ctgacaaagtgcacaattaattcgc
	srh-241	OH14321 / OH14322	gcagttattcattttctgaaaacc	attgatttgaaaattttttgattaaaag
	srh-266	OH14269 / OH14270	ccaacagtaattgttaattttctgc	tttgtggtgaaatgttgaatcaatc
	srh-269	OH14323 / OH14324	ccagttatccattggtctaaatttg	gttgagattaaaagtttaaaacaaa
	srh-270	OH14337 / OH14338	ggaagtaatgtttgaggggttgtg	tttcagaaatgtgaagctagactaa
	srh-277	OH14303 / OH14304	gttgcacagccggttatgcg	ttgtggcgacggcgacca
	sri-1	OH13839 / OH13840	gaaaattgcattatattaatgttgttcaag	cattttttagtatgctaaactc
	sri-5	OH13841 / OH13842	ccattctgaaattgaaaaatttgaac	gctggaaaagctgaaaaaatg
	sri-9	OH13843 / OH13844	ttctgagctgtaatttggaaaactg	gttttttgaagccttgaaataaaccg
	sri-12	OH13845 / OH13846	tttcgagttctaggagctcaaaaag	gctgaaaaattggaattttcactg
	sri-18	OH13847 / OH13848	tattttaatgttttcaaaactctctg	tacgtgattgaaaaatggagctg
	sri-21	OH13849 / OH13850	agaatgcgtacaattttgccg	acatatgtgaaaaaaaggcattgg
	sri-26	OH14366 / OH14367	aggacatccattgccactatttg	gacttttcaaataaaaatattcttgc
	sri-36	OH13851 / OH13852	gatttttagtgtgacccgttatg	gggtggtgaagtttatcgtcat
	sri-39	OH13853 / OH13854	acttttttgctgctgctacgtc	tcaactgacatgtcacttgatttg
	sri-45	OH14964 / OH14965	gacttgacaatttggccagc	tgaagtcacattgaaactcattgc
	sri-50	OH14953	ccaaaagggcatcgagaattgg	aaggaacaagatatatgaaagct
	sri-62	OH13855	gtagttccttaattgtttgacgtg	catttgagtgatttcatttgggg
	srj-4	OH14222	tgtcagtgacgagtagatcatgg	gagtccaaaaatgcgtgaatcc
	srj-5	OH14223 / OH14224	gcttttccgttgatcgacccc	aatgccaaaaattagtggcatattc
	srj-13	OH14975 / OH14976	gaaagaacacgtgaaatgagcaac	tctatgtgcccagcgaattagc
	srj-20	OH14225	accttcagcagttttacacgac	tagtgcgcccagttaacaaac
	srj-21	OH14339 / OH14340	tgtcggaattcaacacgtcgg	tgaggacagtagttttctattatactc
	srj-22	OH14226	gaatgaagtattgcgcccagtc	tgtcggaattcaacacgtcgg
	srj-23	OH14970	agaaggcgatgagagcgacc	tggagaccaagtgaatgatcgg
	srj-25	OH14227	tgggaacaatacagctcaagtg	agcttgtgcgcatttttacagtg
	srj-27	OH14228 / OH14229	gtaacgagcacaaatcacgcc	aaatgaacatgctccgccgac
	srj-38	OH14230 / OH14231	agagccacatgagtttccgttg	ggcgtaggatgaggaagaagc
	srj-44	OH15130 / OH15131	aagcaacctacgaatcatggag	ttcaccaagaaagttagggcac
	srj-53	OH15132 / OH15133	tctaaagaaaactgaataggactgg	attcgtcgagcatcactcgtg
	srm-1	OH14760	gtaattatccattgggaattgtcgg	atctgaaatatttaaaggtatttgatagat
	srm-2	OH14761	gttcttgatagaatagccttctgag	ttctggaattttggatacgagttta
	srm-3	OH14762	caagtcagccatttctttctgg	ctgtgaaaaaaatatattctttctaataaa
	srm-4	OH14763	tgtttctaatttttcttgaaacatc	tgggtgttatggattattggtatga
	srm-5	OH14764	aacttctgaagttcggtcatttgc	agttcaataatgtgagtctgcaaac
	srm-6	OH14765	ggtaatcaaaactgaatcgaagc	ctgaaattaaatgttgttatgattcctttt
	srn-1	OH15134 / OH15135	tggcctacggaagctctcg	agccattttatttctggaaacaaga
	srr-1	OH15136 / OH15137	tcatacatacacacatagtagaggg	cgcttcaaccatcggggtttc
	srr-2	OH14766	gcgcatttttggcgtaaaaagagg	tgttgaaaaatttgaaaattttcagcacga
	srr-3	OH14767	caccgattactgttttgaaagctg	ctttttctattcgaatttacaaagttttcc
	srr-4	OH14768	agttcttgtagaacaaggaattcag	tccgttcatgaacaactttgactca
	srr-7	OH14770	gttgatatacatttggaaagcgtag	acatagtaacgagcacaaatcacgc
	srr-8	OH14771	catggcgaataagaaaaatgacg	accaggaagatccacgacaaa
	srr-9	OH14772	gggcacgtttgatttaaatgatctc	caatttatcgagttctgaaatgaaa
	srr-10	OH14773	ccactggatccgacattttgtag	tccaaaacttttaaaatcaagtcaa
	srsx-5	OH14774	gcccgattgcaatgatttctcg	cacaatgcacattgcaaataagc
	srsx-6	OH15138 / OH15139	cacatgtcttgcatatacacaaacg	ccagcgtgccgtacatttttc
	srsx-12	OH14232 / OH14233	aggtcaagcacattggcgatg	ttattaacggactcgacgctc
	srsx-27	OH14341 / OH14342	ctcatttgattcaaacttatgcagg	tttgagcagaaatgaaacagtttg
	srsx-28	OH14234 / OH14235	gcagctcgacgaatgacagttg	tctccttcgaaacgtagtcaaac
	srsx-37	OH14370 / OH14371	aaatatgagaagctgctggaac	cttctcaaaaagctgataccataaca
	srsx-38	OH14235 / OH14236	tcaacaagcttccgatccacc	agagactccattgtttgggtgtc
	sru-1	OH13877 / OH13878	aagggaattatcaaactgatacttc	gtattgtatcagggagtccagac
	sru-2	OH13879 / OH13880	aagatcctgcagtgagttgatc	cggaacgattagagatatttcaggc
	sru-8	OH13881 / OH13882	cgagaatgaattcgccaataatgc	gtaaattttcgatggcacagg
	sru-12	OH13883 / OH13884	gaaagcaggagacaattattgtg	cgttgatctccttgaattgatac
	sru-30	OH13885 / OH13886	caaggagttcgaaaatgttctg	tttgcggggaataaggtgacc
	sru-48	OH13887 / OH13888	cgtccgctccagttgaaatgac	ttcccaaaagttgattgagccg
	srv-3	OH14750	cggccataattttgaaagttcacgg	ttttggaggagaaagttgagcaaat
	srv-5	OH14751	aacaaactctgtgtatgcgtaaacg	aatctgaaataatattgaatagaaa
	srv-8	OH14752	gaagtcgagataataacaaatcatg	ctggaaaactgaaattatcctgatc
	srv-12	OH14753 / OH14754	tagtactttgctttgaagagatctc	tttagactttcaagttggaattctt
	srv-17	OH14755	tatgcgtctgtgctctcttctaag	agactttgtgttaacatcatcgtcg
	srv-21	OH15140 / OH15141	taagtgggatacaataagaacaacg	ttctgaaaatctacttttaatgtaa
	srv-27	OH14756	aaccacgcatatagaatatccctgg	ctgaaataatttgttttaatttttg
	srv-32	OH14757	gcaacatgtaagctataaagactac	ctagaaatattttagaaaagttgat
	srv-34	OH14758 / OH14759	aaacacgacgttatgctgaatgaag	atctgatttagattttagcacaaaag
	srw-119	OH14973 / OH14974	gtggatttatgcgatcaggtttcg	gatgtttccagaaaggtgaagc
	srw-145	OH14362 / OH14363	tcatttttttgcagctgaaatttgg	tttttgtattagttttaagtgcagtgag
	srx-1	OH13865 / OH13866	gagaccagatgcgagatgaatg	agttcaatcatctggtacaaggc
	srx-3	OH13867 / OH13868	caagcgcattgatttaatttagatg	tgactgcttcagagaaactccc
	srx-4	OH13869 / OH13870	acctgaaaattcttgttctctgg	gaattccatcatgttctgctgg
	srx-10	OH13871 / OH13872	cttgcacggaaaaggcccgac	cttggagagtgatgattatagcg
	srx-17	OH13873 / OH13874	gaaagctttgtaaattccgaagg	catccttcgaggggccccaac
	srx-22	OH13875 / OH13876	cggtgtttgtgatagcacggtag	tatggctctcgcccatatctg
	srx-44	OH14968 / OH14969	tctaataactccaactgaacccc	aatccagtttcgtgacgcttcg
	srz-4	OH15142 / OH15143	tcgtcgtcaatcgttggcatac	ccgcaccaattcctccaatcac
	srz-24	OH14954 / OH14955	gtgttcgaagaaggaaatcccc	tgactcgagttgctcatctctg
	srz-32	OH14962 / OH14963	agctcagaagcatagtcctatgc	cgtggtgaactccatgagagac
	srz-54	OH14265 / OH14266	caacagcgattcaccaatccc	gtgagccaacatggaattcgg
	srz-56	OH14838 / OH14839	gccaatttgccgatgtgccg	agctcgtagaattcatgagagc
	srz-61	OH14966 / OH14967	cgagaaaaacagcggagaatagg	ccactgatctgaaactgattttcc
	srz-66	OH14956 / OH14957	agtgtagctcgtgcttcagag	tatggcttgcttgcgttatgg
	srz-102	OH14343 / OH14344	tagaatgcaaccataagctc	ggtgatatatacaaatatgaggttgc
	srz-104	OH14840 / OH14841	caaacttcaacagttcgacccc	tgcttggaaaataagcgaaatcc
	str-31	OH14271 / OH14272	tgcttcacaggaaacggtctg	tatctcacgaaaaaactacttcggaac
	str-52	OH14273 / OH14274	ttcggtaaaattcacaatagagg	gaaattgtagtagctgatagttatg
	str-84	OH14378 / OH14379	cgttatagttcgatagtttttctgtca	tgttgaaagtttaactgaaaatttgaaact
	str-85	OH14376 / OH14377	tgtcgtcacttcgcgattgag	ccattttgcacttatcctatagaacg
	str-94	OH14275 / OH14276	cgtgaaacagtggacatttcttc	aattcgcatctgaaagaatcaaaaa
	str-97	OH14372 / OH14373	ggtggttccaatatcaaatcag	caatggtatatgcttgagtaaacat
	str-102	OH14374 / OH14375	gaatgaggaactgatttaggccc	actgagaatgttaaaaaagggaagt
	str-114	OH14380 / OH14381	gaattgacaaagggtttgcagac	ctgaaaacaaagcgctcatattttaa
	str-121	OH14277 / OH14278	gttagagctggatcttttatggg	ctgaaaatttcggaaattgactatg
	str-123	OH14388 / OH14389	aaaaatcccaatcaaatatgaatgc	cgttgctaacaaatgatgtgcattc
	str-125	OH14390 / OH14391	gaggagagaaagctggagatcg	ctggaaagtataagtatgttgagta
	str-129	OH14392 / OH14393	aggacaagacaaagatatgatctcg	tacctgaggaccggaaatgaaattt
	str-130	OH14394 / OH14395	tcgcagaataacttttgtttaaccg	tttccatcgtaatgtgtttcggtta
	str-143	OH14396 / OH14397	gaatccctactacgtcatttcattg	gaagttatatcataatgaataaattccg
	str-148	OH14398 / OH14399	caccagagaaaggagacaggc	tttcgtggaaaattggagtgaaatg
	str-178	OH14279 / OH14280	tattctcttttcaactggccgac	ttttgaatagtgtttcagtgtctga
	str-231	OH14281 / OH14282	gatacatcgtttcatcatgatac	ggcgactcaataatgggccgt
	str-233	OH14283 / OH14284	cgttcaatgatgcgaataaattc	ttcatccgttggcgacattat
	str-236	OH14400 / OH14401	aggatgctacaattaggggacg	tgaattaataattctagaagtaatagtttc
	str-247	OH14285 / OH14286	gtgaagtgacttccttaattgac	tttcacaccgtttttttttgcgtc
	str-249	OH14402 / OH14403	aaatactttaaacaggagttcagcg	tattttattttaggaactgttagaaaaaat
	str-250	OH14386 / OH14387	gcttagccgctccaataaactaac	gttgccttgatatttgtgaaaacaa
	str-253	OH14369 / OH14385	agccaaactttgctcgacatctg	gtcaattttgagttttctagacttttctag
	str-261	OH14287 / OH14288	accattgtttgtcggcagctc	tttttctttgctttgaaaaaaaatt
	str-262	OH14384	gagcgaaaagctcataattacacg	attttgaaacaaaacttccttcaacc
